# Supplementary material for: Integrated Transcriptomic and Metabolomic Analyses Shed Light on the Regulation of Aromatic Amino Acid Biosynthesis in a Novel Albino Tea (Camellia sinensis) Mutation
Source: Curr Issues Mol Biol. 2025 Aug 12;47(8):644. doi: 10.3390/cimb47080644 (PMC12384648; doi:10.3390/cimb47080644)
Supplement: Supplementary file 1 [file cimb-47-00644-s001.zip]

Archive with 1 entries (1 files):
- cimb-3749051-supplementary.pdf
